# Supplementary material for: Piezoelectricity and Thermophysical Properties of Ba0.90Ca0.10Ti0.96Zr0.04O3 Ceramics Modified with Amphoteric Nd3+ and Y3+ Dopants
Source: Materials (Basel). 2023 Mar 15;16(6):2369. doi: 10.3390/ma16062369 (PMC10052513; doi:10.3390/ma16062369)
Supplement: Supplementary file 1 [file materials-16-02369-s001.zip]

Archive with 1 entries (1 files):
- materials-2233252-supplementary.pdf
